# Supplementary material for: The Importance of Epigallocatechin as a Scaffold for Drug Development against Flaviviruses
Source: Pharmaceutics. 2023 Mar 1;15(3):803. doi: 10.3390/pharmaceutics15030803 (PMC10053286; doi:10.3390/pharmaceutics15030803)
Supplement: Supplementary file 1 [file pharmaceutics-15-00803-s001.zip]

Archive with 1 entries (1 files):
- pharmaceutics-2208239-supplementary.pdf
